# Supplementary material for: Fundamental Cell Morphologies Examined With Cryo-TEM of the Species in the Novel Five Genera Robustly Correlate With New Classification in Family Mycobacteriaceae
Source: Front Microbiol. 2020 Nov 16;11:562395. doi: 10.3389/fmicb.2020.562395 (PMC7701246; doi:10.3389/fmicb.2020.562395)
Supplement: Supplementary file 7 [file Table_1.XLSX]

## Sheet: Mycobacterium-Mycobacteroides D
Compare Means
Descriptive Statistics
VAR	N	Mean	Std Dev	Variance	Minimum	Maximum
Mycobacterium -Diameter (1)	814	0.596049	0.130131	0.0169341	0.333	1.028
Mycobacteroides -Diameter (2)	512	0.694007	0.127681	0.0163025	0.434	1.152
Means Report
VAR	Mean	95% LCL	95% UCL
Mycobacterium -Diameter (1)	0.596049	0.587096	0.605002
Mycobacteroides -Diameter (2)	0.694007	0.682921	0.705093
Mean Difference (1-2)	-0.0979575	0.0836618	0.112253
t-test assuming equal variances (homoscedastic)
Hypothesized Mean Difference	0
Mean Difference	-0.0979575
Pooled Variance	0.0166903
Test Statistic	13.4425
Degrees of Freedom	1324
H1: Mu1 - Mu2 ≠ 0 / Not equal (two-tailed)
t Critical Value (5%)	1.96176	p-value	0	H1 (5%)	Accepted
H1: Mu1 - Mu2 < 0 / Less than (lower-tailed)
t Critical Value (5%)	-1.64601	p-value	1	H1 (5%)	Rejected
H1: Mu1 - Mu2 > 0 / Greater than (upper-tailed)
t Critical Value (5%)	1.64601	p-value	0	H1 (5%)	Accepted

## Sheet: Mycobacterium-licibacterium L
Compare Means
Descriptive Statistics
VAR	N	Mean	Std Dev	Variance	Minimum	Maximum
Mycobacterium -Diameter (1)	814	0.596049	0.130131	0.0169341	0.333	1.028
Mycolicibacterium -Diameter (2)	297	0.652886	0.106017	0.0112395	0.446	0.997
Means Report
VAR	Mean	95% LCL	95% UCL
Mycobacterium -Diameter (1)	0.596049	0.587096	0.605002
Mycolicibacterium -Diameter (2)	0.652886	0.640779	0.664992
Mean Difference (1-2)	-0.0568363	0.0403224	0.0733502
t-test assuming equal variances (homoscedastic)
Hypothesized Mean Difference	0
Mean Difference	-0.0568363
Pooled Variance	0.0154142
Test Statistic	6.75304
Degrees of Freedom	1109
H1: Mu1 - Mu2 ≠ 0 / Not equal (two-tailed)
t Critical Value (5%)	1.96211	p-value	2.33116e-11	H1 (5%)	Accepted
H1: Mu1 - Mu2 < 0 / Less than (lower-tailed)
t Critical Value (5%)	-1.64623	p-value	1	H1 (5%)	Rejected
H1: Mu1 - Mu2 > 0 / Greater than (upper-tailed)
t Critical Value (5%)	1.64623	p-value	1.16558e-11	H1 (5%)	Accepted

## Sheet: Mycobacterium-Mycolicibacter Di
Compare Means
Descriptive Statistics
VAR	N	Mean	Std Dev	Variance	Minimum	Maximum
Mycobacterium -Diameter (1)	814	0.596049	0.130131	0.0169341	0.333	1.028
Mycolicibacter -Diameter (2)	125	0.490112	0.0744769	0.00554681	0.242	0.702
Means Report
VAR	Mean	95% LCL	95% UCL
Mycobacterium -Diameter (1)	0.596049	0.587096	0.605002
Mycolicibacter -Diameter (2)	0.490112	0.476927	0.503297
Mean Difference (1-2)	0.105937	0.0825209	0.129353
t-test assuming equal variances (homoscedastic)
Hypothesized Mean Difference	0
Mean Difference	0.105937
Pooled Variance	0.0154272
Test Statistic	8.87851
Degrees of Freedom	937
H1: Mu1 - Mu2 ≠ 0 / Not equal (two-tailed)
t Critical Value (5%)	1.9625	p-value	3.36103e-18	H1 (5%)	Accepted
H1: Mu1 - Mu2 < 0 / Less than (lower-tailed)
t Critical Value (5%)	-1.64648	p-value	1	H1 (5%)	Rejected
H1: Mu1 - Mu2 > 0 / Greater than (upper-tailed)
t Critical Value (5%)	1.64648	p-value	1.68051e-18	H1 (5%)	Accepted

## Sheet: ☆Mycobacterium-Mycolicibacill
Compare Means
Descriptive Statistics
VAR	N	Mean	Std Dev	Variance	Minimum	Maximum
Mycobacterium -Diameter (1)	814	0.596049	0.130131	0.0169341	0.333	1.028
Mycolicibacillus -Diameter (2)	68	0.574559	0.137092	0.0187943	0.381	0.914
Means Report
VAR	Mean	95% LCL	95% UCL
Mycobacterium -Diameter (1)	0.596049	0.587096	0.605002
Mycolicibacillus -Diameter (2)	0.574559	0.541375	0.607742
Mean Difference (1-2)	0.0214904	-0.0108841	0.0538649
t-test assuming equal variances (homoscedastic)
Hypothesized Mean Difference	0
Mean Difference	0.0214904
Pooled Variance	0.0170757
Test Statistic	1.30283
Degrees of Freedom	880
H1: Mu1 - Mu2 ≠ 0 / Not equal (two-tailed)
t Critical Value (5%)	1.96266	p-value	0.192975	H1 (5%)	Rejected
H1: Mu1 - Mu2 < 0 / Less than (lower-tailed)
t Critical Value (5%)	-1.64659	p-value	0.903513	H1 (5%)	Rejected
H1: Mu1 - Mu2 > 0 / Greater than (upper-tailed)
t Critical Value (5%)	1.64659	p-value	0.0964875	H1 (5%)	Rejected

## Sheet: bacteroidesーlicibacterium D
Compare Means
Descriptive Statistics
VAR	N	Mean	Std Dev	Variance	Minimum	Maximum
Mycobacteroides -Diameter (1)	512	0.694007	0.127681	0.0163025	0.434	1.152
Mycolicibacterium -Diameter (2)	297	0.652886	0.106017	0.0112395	0.446	0.997
Means Report
VAR	Mean	95% LCL	95% UCL
Mycobacteroides -Diameter (1)	0.694007	0.682921	0.705093
Mycolicibacterium -Diameter (2)	0.652886	0.640779	0.664992
Mean Difference (1-2)	0.0411211	0.0239133	0.058329
t-test assuming equal variances (homoscedastic)
Hypothesized Mean Difference	0
Mean Difference	0.0411211
Pooled Variance	0.0144454
Test Statistic	4.69071
Degrees of Freedom	807
H1: Mu1 - Mu2 ≠ 0 / Not equal (two-tailed)
t Critical Value (5%)	1.96291	p-value	3.19669e-06	H1 (5%)	Accepted
H1: Mu1 - Mu2 < 0 / Less than (lower-tailed)
t Critical Value (5%)	-1.64674	p-value	0.999998	H1 (5%)	Rejected
H1: Mu1 - Mu2 > 0 / Greater than (upper-tailed)
t Critical Value (5%)	1.64674	p-value	1.59834e-06	H1 (5%)	Accepted

## Sheet: bacteroides-licibacter D 
Compare Means
Descriptive Statistics
VAR	N	Mean	Std Dev	Variance	Minimum	Maximum
Mycobacteroides -Diameter (1)	512	0.694007	0.127681	0.0163025	0.434	1.152
Mycolicibacter -Diameter (2)	125	0.490112	0.0744769	0.00554681	0.242	0.702
Means Report
VAR	Mean	95% LCL	95% UCL
Mycobacteroides -Diameter (1)	0.694007	0.682921	0.705093
Mycolicibacter -Diameter (2)	0.490112	0.476927	0.503297
Mean Difference (1-2)	0.203895	0.180548	0.227242
t-test assuming equal variances (homoscedastic)
Hypothesized Mean Difference	0
Mean Difference	0.203895
Pooled Variance	0.0142022
Test Statistic	17.1494
Degrees of Freedom	635
H1: Mu1 - Mu2 ≠ 0 / Not equal (two-tailed)
t Critical Value (5%)	1.96371	p-value	0	H1 (5%)	Accepted
H1: Mu1 - Mu2 < 0 / Less than (lower-tailed)
t Critical Value (5%)	-1.64726	p-value	1	H1 (5%)	Rejected
H1: Mu1 - Mu2 > 0 / Greater than (upper-tailed)
t Critical Value (5%)	1.64726	p-value	0	H1 (5%)	Accepted

## Sheet: bacteroides-licibacillus D
Compare Means
Descriptive Statistics
VAR	N	Mean	Std Dev	Variance	Minimum	Maximum
Mycobacteroides -Diameter (1)	512	0.694007	0.127681	0.0163025	0.434	1.152
Mycolicibacillus -Diameter (2)	68	0.574559	0.137092	0.0187943	0.381	0.914
Means Report
VAR	Mean	95% LCL	95% UCL
Mycobacteroides -Diameter (1)	0.694007	0.682921	0.705093
Mycolicibacillus -Diameter (2)	0.574559	0.541375	0.607742
Mean Difference (1-2)	0.119448	0.0867948	0.152101
t-test assuming equal variances (homoscedastic)
Hypothesized Mean Difference	0
Mean Difference	0.119448
Pooled Variance	0.0165913
Test Statistic	7.18477
Degrees of Freedom	578
H1: Mu1 - Mu2 ≠ 0 / Not equal (two-tailed)
t Critical Value (5%)	1.96408	p-value	2.08527e-12	H1 (5%)	Accepted
H1: Mu1 - Mu2 < 0 / Less than (lower-tailed)
t Critical Value (5%)	-1.64749	p-value	1	H1 (5%)	Rejected
H1: Mu1 - Mu2 > 0 / Greater than (upper-tailed)
t Critical Value (5%)	1.64749	p-value	1.04263e-12	H1 (5%)	Accepted

## Sheet: licibacterium-licibacter D 
Compare Means
Descriptive Statistics
VAR	N	Mean	Std Dev	Variance	Minimum	Maximum
Mycolicibacterium -Diameter (1)	297	0.652886	0.106017	0.0112395	0.446	0.997
Mycolicibacter -Diameter (2)	125	0.490112	0.0744769	0.00554681	0.242	0.702
Means Report
VAR	Mean	95% LCL	95% UCL
Mycolicibacterium -Diameter (1)	0.652886	0.640779	0.664992
Mycolicibacter -Diameter (2)	0.490112	0.476927	0.503297
Mean Difference (1-2)	0.162774	0.142284	0.183263
t-test assuming equal variances (homoscedastic)
Hypothesized Mean Difference	0
Mean Difference	0.162774
Pooled Variance	0.00955881
Test Statistic	15.6156
Degrees of Freedom	420
H1: Mu1 - Mu2 ≠ 0 / Not equal (two-tailed)
t Critical Value (5%)	1.96563	p-value	0	H1 (5%)	Accepted
H1: Mu1 - Mu2 < 0 / Less than (lower-tailed)
t Critical Value (5%)	-1.64849	p-value	1	H1 (5%)	Rejected
H1: Mu1 - Mu2 > 0 / Greater than (upper-tailed)
t Critical Value (5%)	1.64849	p-value	0	H1 (5%)	Accepted

## Sheet: licibacterium - licibacillus D
Compare Means
Descriptive Statistics
VAR	N	Mean	Std Dev	Variance	Minimum	Maximum
Mycolicibacterium -Diameter (1)	297	0.652886	0.106017	0.0112395	0.446	0.997
Mycolicibacillus -Diameter (2)	68	0.574559	0.137092	0.0187943	0.381	0.914
Means Report
VAR	Mean	95% LCL	95% UCL
Mycolicibacterium -Diameter (1)	0.652886	0.640779	0.664992
Mycolicibacillus -Diameter (2)	0.574559	0.541375	0.607742
Mean Difference (1-2)	0.0783267	0.0486113	0.108042
t-test assuming equal variances (homoscedastic)
Hypothesized Mean Difference	0
Mean Difference	0.0783267
Pooled Variance	0.0126339
Test Statistic	5.18355
Degrees of Freedom	363
H1: Mu1 - Mu2 ≠ 0 / Not equal (two-tailed)
t Critical Value (5%)	1.96652	p-value	3.62229e-07	H1 (5%)	Accepted
H1: Mu1 - Mu2 < 0 / Less than (lower-tailed)
t Critical Value (5%)	-1.64906	p-value	1	H1 (5%)	Rejected
H1: Mu1 - Mu2 > 0 / Greater than (upper-tailed)
t Critical Value (5%)	1.64906	p-value	1.81114e-07	H1 (5%)	Accepted

## Sheet: licibacter-licibacillus D
Compare Means
Descriptive Statistics
VAR	N	Mean	Std Dev	Variance	Minimum	Maximum
Mycolicibacter -Diameter (1)	125	0.490112	0.0744769	0.00554681	0.242	0.702
Mycolicibacillus -Diameter (2)	68	0.574559	0.137092	0.0187943	0.381	0.914
Means Report
VAR	Mean	95% LCL	95% UCL
Mycolicibacter -Diameter (1)	0.490112	0.476927	0.503297
Mycolicibacillus -Diameter (2)	0.574559	0.541375	0.607742
Mean Difference (1-2)	-0.0844468	0.0544382	0.114455
t-test assuming equal variances (homoscedastic)
Hypothesized Mean Difference	0
Mean Difference	-0.0844468
Pooled Variance	0.0101938
Test Statistic	5.55067
Degrees of Freedom	191
H1: Mu1 - Mu2 ≠ 0 / Not equal (two-tailed)
t Critical Value (5%)	1.97246	p-value	9.41908e-08	H1 (5%)	Accepted
H1: Mu1 - Mu2 < 0 / Less than (lower-tailed)
t Critical Value (5%)	-1.65287	p-value	1	H1 (5%)	Rejected
H1: Mu1 - Mu2 > 0 / Greater than (upper-tailed)
t Critical Value (5%)	1.65287	p-value	4.70954e-08	H1 (5%)	Accepted

[truncated: 12 more sheets: ☆Mycobacterium-Mycobacteroide L, bacterium-licibacterium Le, Mycobacterium-Mycolicibacter Le, Mycobacterium-Mycolicibacillus , roides-licibacterium Le, bacteroides-licibacterium L, roides-licibacter Le, roides-licibacillus Le, Rev licibacterium-bacter Le, licibacterium-bacillus L , Mycolicibacter-Mycoclicibacillu, All Data]
