# Supplementary material for: Fundamental Cell Morphologies Examined With Cryo-TEM of the Species in the Novel Five Genera Robustly Correlate With New Classification in Family Mycobacteriaceae
Source: Front Microbiol. 2020 Nov 16;11:562395. doi: 10.3389/fmicb.2020.562395 (PMC7701246; doi:10.3389/fmicb.2020.562395)
Supplement: Supplementary file 8 [file Table_2.XLSX]

## Sheet: ☆Mycobacterium-Mycobacteroide
Compare Means
Descriptive Statistics
VAR	N	Mean	Std Dev	Variance	Minimum	Maximum
Mycobacterium -Perimeter (1)	814	5.0471	1.89574	3.59383	2.274	13.554
Mycobacteroides -Perimeter (2)	512	5.08742	1.46979	2.16029	2.197	13.77
Means Report
VAR	Mean	95% LCL	95% UCL
Mycobacterium -Perimeter (1)	5.0471	4.91668	5.17753
Mycobacteroides -Perimeter (2)	5.08742	4.95981	5.21503
Mean Difference (1-2)	-0.0403155	-0.152635	0.233266
t-test assuming equal variances (homoscedastic)
Hypothesized Mean Difference	0
Mean Difference	-0.0403155
Pooled Variance	3.04055
Test Statistic	0.409894
Degrees of Freedom	1324
H1: Mu1 - Mu2 ≠ 0 / Not equal (two-tailed)
t Critical Value (5%)	1.96176	p-value	0.68195	H1 (5%)	Rejected
H1: Mu1 - Mu2 < 0 / Less than (lower-tailed)
t Critical Value (5%)	-1.64601	p-value	0.659025	H1 (5%)	Rejected
H1: Mu1 - Mu2 > 0 / Greater than (upper-tailed)
t Critical Value (5%)	1.64601	p-value	0.340975	H1 (5%)	Rejected

## Sheet: Mycobacterium-Mycolicibacterium
Compare Means
Descriptive Statistics
VAR	N	Mean	Std Dev	Variance	Minimum	Maximum
Mycobacterium -Perimeter (1)	814	5.0471	1.89574	3.59383	2.274	13.554
Mycolicibacterium -Perimeter (2)	297	5.57838	2.99264	8.95589	2.622	18.243
Means Report
VAR	Mean	95% LCL	95% UCL
Mycobacterium -Perimeter (1)	5.0471	4.91668	5.17753
Mycolicibacterium -Perimeter (2)	5.57838	5.23663	5.92012
Mean Difference (1-2)	-0.531273	0.233108	0.829438
t-test assuming equal variances (homoscedastic)
Hypothesized Mean Difference	0
Mean Difference	-0.531273
Pooled Variance	5.025
Test Statistic	3.49609
Degrees of Freedom	1109
H1: Mu1 - Mu2 ≠ 0 / Not equal (two-tailed)
t Critical Value (5%)	1.96211	p-value	0.000490793	H1 (5%)	Accepted
H1: Mu1 - Mu2 < 0 / Less than (lower-tailed)
t Critical Value (5%)	-1.64623	p-value	0.999755	H1 (5%)	Rejected
H1: Mu1 - Mu2 > 0 / Greater than (upper-tailed)
t Critical Value (5%)	1.64623	p-value	0.000245396	H1 (5%)	Accepted

## Sheet: Mycobacterium-Mycolicibacter Pe
Compare Means
Descriptive Statistics
VAR	N	Mean	Std Dev	Variance	Minimum	Maximum
Mycobacterium -Perimeter (1)	814	5.0471	1.89574	3.59383	2.274	13.554
Mycolicibacter -Perimeter (2)	125	3.37534	1.09988	1.20974	1.752	7.992
Means Report
VAR	Mean	95% LCL	95% UCL
Mycobacterium -Perimeter (1)	5.0471	4.91668	5.17753
Mycolicibacter -Perimeter (2)	3.37534	3.18063	3.57006
Mean Difference (1-2)	1.67176	1.33041	2.01311
t-test assuming equal variances (homoscedastic)
Hypothesized Mean Difference	0
Mean Difference	1.67176
Pooled Variance	3.27832
Test Statistic	9.61131
Degrees of Freedom	937
H1: Mu1 - Mu2 ≠ 0 / Not equal (two-tailed)
t Critical Value (5%)	1.9625	p-value	0	H1 (5%)	Accepted
H1: Mu1 - Mu2 < 0 / Less than (lower-tailed)
t Critical Value (5%)	-1.64648	p-value	1	H1 (5%)	Rejected
H1: Mu1 - Mu2 > 0 / Greater than (upper-tailed)
t Critical Value (5%)	1.64648	p-value	0	H1 (5%)	Accepted

## Sheet: Mycobacterium-Mycolicibacillus 
Compare Means
Descriptive Statistics
VAR	N	Mean	Std Dev	Variance	Minimum	Maximum
Mycobacterium -Perimeter (1)	814	5.0471	1.89574	3.59383	2.274	13.554
Mycolicibacillus -Perimeter (2)	68	3.11546	0.99225	0.98456	1.862	6.489
Means Report
VAR	Mean	95% LCL	95% UCL
Mycobacterium -Perimeter (1)	5.0471	4.91668	5.17753
Mycolicibacillus -Perimeter (2)	3.11546	2.87528	3.35563
Mean Difference (1-2)	1.93165	1.47515	2.38815
t-test assuming equal variances (homoscedastic)
Hypothesized Mean Difference	0
Mean Difference	1.93165
Pooled Variance	3.39517
Test Statistic	8.30481
Degrees of Freedom	880
H1: Mu1 - Mu2 ≠ 0 / Not equal (two-tailed)
t Critical Value (5%)	1.96266	p-value	3.75026e-16	H1 (5%)	Accepted
H1: Mu1 - Mu2 < 0 / Less than (lower-tailed)
t Critical Value (5%)	-1.64659	p-value	1	H1 (5%)	Rejected
H1: Mu1 - Mu2 > 0 / Greater than (upper-tailed)
t Critical Value (5%)	1.64659	p-value	1.87513e-16	H1 (5%)	Accepted

## Sheet: Mycobacteroides-Mycolicibacteri
Compare Means
Descriptive Statistics
VAR	N	Mean	Std Dev	Variance	Minimum	Maximum
Mycobacteroides -Perimeter (1)	512	5.08742	1.46979	2.16029	2.197	13.77
Mycolicibacterium -Perimeter (2)	297	5.57838	2.99264	8.95589	2.622	18.243
Means Report
VAR	Mean	95% LCL	95% UCL
Mycobacteroides -Perimeter (1)	5.08742	4.95981	5.21503
Mycolicibacterium -Perimeter (2)	5.57838	5.23663	5.92012
Mean Difference (1-2)	-0.490957	0.182126	0.799788
t-test assuming equal variances (homoscedastic)
Hypothesized Mean Difference	0
Mean Difference	-0.490957
Pooled Variance	4.65285
Test Statistic	3.12049
Degrees of Freedom	807
H1: Mu1 - Mu2 ≠ 0 / Not equal (two-tailed)
t Critical Value (5%)	1.96291	p-value	0.00186975	H1 (5%)	Accepted
H1: Mu1 - Mu2 < 0 / Less than (lower-tailed)
t Critical Value (5%)	-1.64674	p-value	0.999065	H1 (5%)	Rejected
H1: Mu1 - Mu2 > 0 / Greater than (upper-tailed)
t Critical Value (5%)	1.64674	p-value	0.000934875	H1 (5%)	Accepted

## Sheet: Mycobacteroides-Mycolicibacter 
Compare Means
Descriptive Statistics
VAR	N	Mean	Std Dev	Variance	Minimum	Maximum
Mycobacteroides -Perimeter (1)	512	5.08742	1.46979	2.16029	2.197	13.77
Mycolicibacter -Perimeter (2)	125	3.37534	1.09988	1.20974	1.752	7.992
Means Report
VAR	Mean	95% LCL	95% UCL
Mycobacteroides -Perimeter (1)	5.08742	4.95981	5.21503
Mycolicibacter -Perimeter (2)	3.37534	3.18063	3.57006
Mean Difference (1-2)	1.71208	1.43678	1.98737
t-test assuming equal variances (homoscedastic)
Hypothesized Mean Difference	0
Mean Difference	1.71208
Pooled Variance	1.97467
Test Statistic	12.2123
Degrees of Freedom	635
H1: Mu1 - Mu2 ≠ 0 / Not equal (two-tailed)
t Critical Value (5%)	1.96371	p-value	0	H1 (5%)	Accepted
H1: Mu1 - Mu2 < 0 / Less than (lower-tailed)
t Critical Value (5%)	-1.64726	p-value	1	H1 (5%)	Rejected
H1: Mu1 - Mu2 > 0 / Greater than (upper-tailed)
t Critical Value (5%)	1.64726	p-value	0	H1 (5%)	Accepted

## Sheet: Mycobacteroides-Mycolicibacillu
Compare Means
Descriptive Statistics
VAR	N	Mean	Std Dev	Variance	Minimum	Maximum
Mycobacteroides -Perimeter (1)	512	5.08742	1.46979	2.16029	2.197	13.77
Mycolicibacillus -Perimeter (2)	68	3.11546	0.99225	0.98456	1.862	6.489
Means Report
VAR	Mean	95% LCL	95% UCL
Mycobacteroides -Perimeter (1)	5.08742	4.95981	5.21503
Mycolicibacillus -Perimeter (2)	3.11546	2.87528	3.35563
Mean Difference (1-2)	1.97196	1.61131	2.33262
t-test assuming equal variances (homoscedastic)
Hypothesized Mean Difference	0
Mean Difference	1.97196
Pooled Variance	2.024
Test Statistic	10.7391
Degrees of Freedom	578
H1: Mu1 - Mu2 ≠ 0 / Not equal (two-tailed)
t Critical Value (5%)	1.96408	p-value	0	H1 (5%)	Accepted
H1: Mu1 - Mu2 < 0 / Less than (lower-tailed)
t Critical Value (5%)	-1.64749	p-value	1	H1 (5%)	Rejected
H1: Mu1 - Mu2 > 0 / Greater than (upper-tailed)
t Critical Value (5%)	1.64749	p-value	0	H1 (5%)	Accepted

## Sheet: Mycolicibacterium-Mycolicibacte
Compare Means
Descriptive Statistics
VAR	N	Mean	Std Dev	Variance	Minimum	Maximum
Mycolicibacterium -Perimeter (1)	297	5.57838	2.99264	8.95589	2.622	18.243
Mycolicibacter -Perimeter (2)	125	3.37534	1.09988	1.20974	1.752	7.992
Means Report
VAR	Mean	95% LCL	95% UCL
Mycolicibacterium -Perimeter (1)	5.57838	5.23663	5.92012
Mycolicibacter -Perimeter (2)	3.37534	3.18063	3.57006
Mean Difference (1-2)	2.20303	1.66184	2.74423
t-test assuming equal variances (homoscedastic)
Hypothesized Mean Difference	0
Mean Difference	2.20303
Pooled Variance	6.66893
Test Statistic	8.00147
Degrees of Freedom	420
H1: Mu1 - Mu2 ≠ 0 / Not equal (two-tailed)
t Critical Value (5%)	1.96563	p-value	1.21113e-14	H1 (5%)	Accepted
H1: Mu1 - Mu2 < 0 / Less than (lower-tailed)
t Critical Value (5%)	-1.64849	p-value	1	H1 (5%)	Rejected
H1: Mu1 - Mu2 > 0 / Greater than (upper-tailed)
t Critical Value (5%)	1.64849	p-value	6.05565e-15	H1 (5%)	Accepted

## Sheet: Mycolicibacterium-Mycolicibacil
Compare Means
Descriptive Statistics
VAR	N	Mean	Std Dev	Variance	Minimum	Maximum
Mycolicibacterium -Perimeter (1)	297	5.57838	2.99264	8.95589	2.622	18.243
Mycolicibacillus -Perimeter (2)	68	3.11546	0.99225	0.98456	1.862	6.489
Means Report
VAR	Mean	95% LCL	95% UCL
Mycolicibacterium -Perimeter (1)	5.57838	5.23663	5.92012
Mycolicibacillus -Perimeter (2)	3.11546	2.87528	3.35563
Mean Difference (1-2)	2.46292	1.73966	3.18618
t-test assuming equal variances (homoscedastic)
Hypothesized Mean Difference	0
Mean Difference	2.46292
Pooled Variance	7.48459
Test Statistic	6.69657
Degrees of Freedom	363
H1: Mu1 - Mu2 ≠ 0 / Not equal (two-tailed)
t Critical Value (5%)	1.96652	p-value	8.13373e-11	H1 (5%)	Accepted
H1: Mu1 - Mu2 < 0 / Less than (lower-tailed)
t Critical Value (5%)	-1.64906	p-value	1	H1 (5%)	Rejected
H1: Mu1 - Mu2 > 0 / Greater than (upper-tailed)
t Critical Value (5%)	1.64906	p-value	4.06686e-11	H1 (5%)	Accepted

## Sheet: ☆Mycolicibacter-Mycolicibacil
Compare Means
Descriptive Statistics
VAR	N	Mean	Std Dev	Variance	Minimum	Maximum
Mycolicibacter -Perimeter (1)	125	3.37534	1.09988	1.20974	1.752	7.992
Mycolicibacillus -Perimeter (2)	68	3.11546	0.99225	0.98456	1.862	6.489
Means Report
VAR	Mean	95% LCL	95% UCL
Mycolicibacter -Perimeter (1)	3.37534	3.18063	3.57006
Mycolicibacillus -Perimeter (2)	3.11546	2.87528	3.35563
Mean Difference (1-2)	0.259888	-0.0561654	0.575942
t-test assuming equal variances (homoscedastic)
Hypothesized Mean Difference	0
Mean Difference	0.259888
Pooled Variance	1.13075
Test Statistic	1.62194
Degrees of Freedom	191
H1: Mu1 - Mu2 ≠ 0 / Not equal (two-tailed)
t Critical Value (5%)	1.97246	p-value	0.106466	H1 (5%)	Rejected
H1: Mu1 - Mu2 < 0 / Less than (lower-tailed)
t Critical Value (5%)	-1.65287	p-value	0.946767	H1 (5%)	Rejected
H1: Mu1 - Mu2 > 0 / Greater than (upper-tailed)
t Critical Value (5%)	1.65287	p-value	0.053233	H1 (5%)	Rejected

[truncated: 1 more sheets: All data]
