# Supplementary material for: Fundamental Cell Morphologies Examined With Cryo-TEM of the Species in the Novel Five Genera Robustly Correlate With New Classification in Family Mycobacteriaceae
Source: Front Microbiol. 2020 Nov 16;11:562395. doi: 10.3389/fmicb.2020.562395 (PMC7701246; doi:10.3389/fmicb.2020.562395)
Supplement: Supplementary file 9 [file Table_3.XLSX]

## Sheet: Mycobacterium-Mycobacteroides C
Compare Means
Descriptive Statistics
VAR	N	Mean	Std Dev	Variance	Minimum	Maximum
Mycobacterium -Circularity (1)	814	0.624941	0.157744	0.024883	0.167	0.972
Mycobacteroides -Circularity (2)	512	0.671664	0.111242	0.0123748	0.399	0.964
Means Report
VAR	Mean	95% LCL	95% UCL
Mycobacterium -Circularity (1)	0.624941	0.614088	0.635794
Mycobacteroides -Circularity (2)	0.671664	0.662006	0.681323
Mean Difference (1-2)	-0.046723	0.0310524	0.0623936
t-test assuming equal variances (homoscedastic)
Hypothesized Mean Difference	0
Mean Difference	-0.046723
Pooled Variance	0.0200554
Test Statistic	5.84912
Degrees of Freedom	1324
H1: Mu1 - Mu2 ≠ 0 / Not equal (two-tailed)
t Critical Value (5%)	1.96176	p-value	6.21914e-09	H1 (5%)	Accepted
H1: Mu1 - Mu2 < 0 / Less than (lower-tailed)
t Critical Value (5%)	-1.64601	p-value	1	H1 (5%)	Rejected
H1: Mu1 - Mu2 > 0 / Greater than (upper-tailed)
t Critical Value (5%)	1.64601	p-value	3.10957e-09	H1 (5%)	Accepted
			3.10957e-09

## Sheet: ☆Mycobacterium-Mycolicibacter
Compare Means
Descriptive Statistics
VAR	N	Mean	Std Dev	Variance	Minimum	Maximum
Mycobacterium -Circularity (1)	814	0.624941	0.157744	0.024883	0.167	0.972
Mycolicibacterium -Circularity (2)	297	0.628987	0.209464	0.0438753	0.177	0.963
Means Report
VAR	Mean	95% LCL	95% UCL
Mycobacterium -Circularity (1)	0.624941	0.614088	0.635794
Mycolicibacterium -Circularity (2)	0.628987	0.605067	0.652906
Mean Difference (1-2)	-0.0040455	-0.0189744	0.0270654
t-test assuming equal variances (homoscedastic)
Hypothesized Mean Difference	0
Mean Difference	-0.0040455
Pooled Variance	0.0299522
Test Statistic	0.344819
Degrees of Freedom	1109
H1: Mu1 - Mu2 ≠ 0 / Not equal (two-tailed)
t Critical Value (5%)	1.96211	p-value	0.730296	H1 (5%)	Rejected
H1: Mu1 - Mu2 < 0 / Less than (lower-tailed)
t Critical Value (5%)	-1.64623	p-value	0.634852	H1 (5%)	Rejected
H1: Mu1 - Mu2 > 0 / Greater than (upper-tailed)
t Critical Value (5%)	1.64623	p-value	0.365148	H1 (5%)	Rejected

## Sheet: Mycobacterium-Mycolicibacter Ci
Compare Means
Descriptive Statistics
VAR	N	Mean	Std Dev	Variance	Minimum	Maximum
Mycobacterium -Circularity (1)	814	0.624941	0.157744	0.024883	0.167	0.972
Mycolicibacter -Circularity (2)	125	0.71328	0.131216	0.0172177	0.351	0.984
Means Report
VAR	Mean	95% LCL	95% UCL
Mycobacterium -Circularity (1)	0.624941	0.614088	0.635794
Mycolicibacter -Circularity (2)	0.71328	0.690051	0.736509
Mean Difference (1-2)	-0.088339	0.0592124	0.117465
t-test assuming equal variances (homoscedastic)
Hypothesized Mean Difference	0
Mean Difference	-0.088339
Pooled Variance	0.0238686
Test Statistic	5.95214
Degrees of Freedom	937
H1: Mu1 - Mu2 ≠ 0 / Not equal (two-tailed)
t Critical Value (5%)	1.9625	p-value	3.73704e-09	H1 (5%)	Accepted
H1: Mu1 - Mu2 < 0 / Less than (lower-tailed)
t Critical Value (5%)	-1.64648	p-value	1	H1 (5%)	Rejected
H1: Mu1 - Mu2 > 0 / Greater than (upper-tailed)
t Critical Value (5%)	1.64648	p-value	1.86852e-09	H1 (5%)	Accepted
			1.86852e-09

## Sheet: Mycobacterium-Mycolicibacillus 
Compare Means
Descriptive Statistics
VAR	N	Mean	Std Dev	Variance	Minimum	Maximum
Mycobacterium -Circularity (1)	814	0.624941	0.157744	0.024883	0.167	0.972
Mycolicibacillus -Circularity (2)	68	0.816294	0.105737	0.0111804	0.561	0.968
Means Report
VAR	Mean	95% LCL	95% UCL
Mycobacterium -Circularity (1)	0.624941	0.614088	0.635794
Mycolicibacillus -Circularity (2)	0.816294	0.7907	0.841888
Mean Difference (1-2)	-0.191353	0.1531	0.229606
t-test assuming equal variances (homoscedastic)
Hypothesized Mean Difference	0
Mean Difference	-0.191353
Pooled Variance	0.0238398
Test Statistic	9.81786
Degrees of Freedom	880
H1: Mu1 - Mu2 ≠ 0 / Not equal (two-tailed)
t Critical Value (5%)	1.96266	p-value	0	H1 (5%)	Accepted
H1: Mu1 - Mu2 < 0 / Less than (lower-tailed)
t Critical Value (5%)	-1.64659	p-value	1	H1 (5%)	Rejected
H1: Mu1 - Mu2 > 0 / Greater than (upper-tailed)
t Critical Value (5%)	1.64659	p-value	0	H1 (5%)	Accepted
			0

## Sheet: Mycobacteroides-Mycolicibacteri
Compare Means
Descriptive Statistics
VAR	N	Mean	Std Dev	Variance	Minimum	Maximum
Mycobacteroides -Circularity (1)	512	0.671664	0.111242	0.0123748	0.399	0.964
Mycolicibacterium -Circularity (2)	297	0.628987	0.209464	0.0438753	0.177	0.963
Means Report
VAR	Mean	95% LCL	95% UCL
Mycobacteroides -Circularity (1)	0.671664	0.662006	0.681323
Mycolicibacterium -Circularity (2)	0.628987	0.605067	0.652906
Mean Difference (1-2)	0.0426775	0.0205302	0.0648249
t-test assuming equal variances (homoscedastic)
Hypothesized Mean Difference	0
Mean Difference	0.0426775
Pooled Variance	0.0239288
Test Statistic	3.78249
Degrees of Freedom	807
H1: Mu1 - Mu2 ≠ 0 / Not equal (two-tailed)
t Critical Value (5%)	1.96291	p-value	0.000166739	H1 (5%)	Accepted
H1: Mu1 - Mu2 < 0 / Less than (lower-tailed)
t Critical Value (5%)	-1.64674	p-value	0.999917	H1 (5%)	Rejected
H1: Mu1 - Mu2 > 0 / Greater than (upper-tailed)
t Critical Value (5%)	1.64674	p-value	8.33693e-05	H1 (5%)	Accepted
			8.33693e-05

## Sheet: Mycobacteroides-Mycolicibacter 
Compare Means
Descriptive Statistics
VAR	N	Mean	Std Dev	Variance	Minimum	Maximum
Mycobacteroides -Circularity (1)	512	0.671664	0.111242	0.0123748	0.399	0.964
Mycolicibacter -Circularity (2)	125	0.71328	0.131216	0.0172177	0.351	0.984
Means Report
VAR	Mean	95% LCL	95% UCL
Mycobacteroides -Circularity (1)	0.671664	0.662006	0.681323
Mycolicibacter -Circularity (2)	0.71328	0.690051	0.736509
Mean Difference (1-2)	-0.0416159	0.0190051	0.0642267
t-test assuming equal variances (homoscedastic)
Hypothesized Mean Difference	0
Mean Difference	-0.0416159
Pooled Variance	0.0133205
Test Statistic	3.61427
Degrees of Freedom	635
H1: Mu1 - Mu2 ≠ 0 / Not equal (two-tailed)
t Critical Value (5%)	1.96371	p-value	0.000325051	H1 (5%)	Accepted
H1: Mu1 - Mu2 < 0 / Less than (lower-tailed)
t Critical Value (5%)	-1.64726	p-value	0.999837	H1 (5%)	Rejected
H1: Mu1 - Mu2 > 0 / Greater than (upper-tailed)
t Critical Value (5%)	1.64726	p-value	0.000162525	H1 (5%)	Accepted
			0.000162525

## Sheet: Mycobacteroides-Mycolicibacillu
Compare Means
Descriptive Statistics
VAR	N	Mean	Std Dev	Variance	Minimum	Maximum
Mycobacteroides -Circularity (1)	512	0.671664	0.111242	0.0123748	0.399	0.964
Mycolicibacillus -Circularity (2)	68	0.816294	0.105737	0.0111804	0.561	0.968
Means Report
VAR	Mean	95% LCL	95% UCL
Mycobacteroides -Circularity (1)	0.671664	0.662006	0.681323
Mycolicibacillus -Circularity (2)	0.816294	0.7907	0.841888
Mean Difference (1-2)	-0.14463	0.116588	0.172672
t-test assuming equal variances (homoscedastic)
Hypothesized Mean Difference	0
Mean Difference	-0.14463
Pooled Variance	0.0122363
Test Statistic	10.13
Degrees of Freedom	578
H1: Mu1 - Mu2 ≠ 0 / Not equal (two-tailed)
t Critical Value (5%)	1.96408	p-value	0	H1 (5%)	Accepted
H1: Mu1 - Mu2 < 0 / Less than (lower-tailed)
t Critical Value (5%)	-1.64749	p-value	1	H1 (5%)	Rejected
H1: Mu1 - Mu2 > 0 / Greater than (upper-tailed)
t Critical Value (5%)	1.64749	p-value	0	H1 (5%)	Accepted

## Sheet: Mycolicibacterium-Mycolicibacte
Compare Means
Descriptive Statistics
VAR	N	Mean	Std Dev	Variance	Minimum	Maximum
Mycolicibacterium -Circularity (1)	297	0.628987	0.209464	0.0438753	0.177	0.963
Mycolicibacter -Circularity (2)	125	0.71328	0.131216	0.0172177	0.351	0.984
Means Report
VAR	Mean	95% LCL	95% UCL
Mycolicibacterium -Circularity (1)	0.628987	0.605067	0.652906
Mycolicibacter -Circularity (2)	0.71328	0.690051	0.736509
Mean Difference (1-2)	-0.0842935	0.0445281	0.124059
t-test assuming equal variances (homoscedastic)
Hypothesized Mean Difference	0
Mean Difference	-0.0842935
Pooled Variance	0.0360049
Test Statistic	4.16668
Degrees of Freedom	420
H1: Mu1 - Mu2 ≠ 0 / Not equal (two-tailed)
t Critical Value (5%)	1.96563	p-value	3.75415e-05	H1 (5%)	Accepted
H1: Mu1 - Mu2 < 0 / Less than (lower-tailed)
t Critical Value (5%)	-1.64849	p-value	0.999981	H1 (5%)	Rejected
H1: Mu1 - Mu2 > 0 / Greater than (upper-tailed)
t Critical Value (5%)	1.64849	p-value	1.87708e-05	H1 (5%)	Accepted

## Sheet: Mycolicibacterium-Mycolicibacil
Compare Means
Descriptive Statistics
VAR	N	Mean	Std Dev	Variance	Minimum	Maximum
Mycolicibacterium -Circularity (1)	297	0.628987	0.209464	0.0438753	0.177	0.963
Mycolicibacillus -Circularity (2)	68	0.816294	0.105737	0.0111804	0.561	0.968
Means Report
VAR	Mean	95% LCL	95% UCL
Mycolicibacterium -Circularity (1)	0.628987	0.605067	0.652906
Mycolicibacillus -Circularity (2)	0.816294	0.7907	0.841888
Mean Difference (1-2)	-0.187308	0.135881	0.238735
t-test assuming equal variances (homoscedastic)
Hypothesized Mean Difference	0
Mean Difference	-0.187308
Pooled Variance	0.0378407
Test Statistic	7.16246
Degrees of Freedom	363
H1: Mu1 - Mu2 ≠ 0 / Not equal (two-tailed)
t Critical Value (5%)	1.96652	p-value	4.44089e-12	H1 (5%)	Accepted
H1: Mu1 - Mu2 < 0 / Less than (lower-tailed)
t Critical Value (5%)	-1.64906	p-value	1	H1 (5%)	Rejected
H1: Mu1 - Mu2 > 0 / Greater than (upper-tailed)
t Critical Value (5%)	1.64906	p-value	2.22044e-12	H1 (5%)	Accepted

## Sheet: Mycolicibacter-Mycolicibacillus
Compare Means
Descriptive Statistics
VAR	N	Mean	Std Dev	Variance	Minimum	Maximum
Mycolicibacter -Circularity (1)	125	0.71328	0.131216	0.0172177	0.351	0.984
Mycolicibacillus -Circularity (2)	68	0.816294	0.105737	0.0111804	0.561	0.968
Means Report
VAR	Mean	95% LCL	95% UCL
Mycolicibacter -Circularity (1)	0.71328	0.690051	0.736509
Mycolicibacillus -Circularity (2)	0.816294	0.7907	0.841888
Mean Difference (1-2)	-0.103014	0.0664913	0.139537
t-test assuming equal variances (homoscedastic)
Hypothesized Mean Difference	0
Mean Difference	-0.103014
Pooled Variance	0.0150999
Test Statistic	5.56341
Degrees of Freedom	191
H1: Mu1 - Mu2 ≠ 0 / Not equal (two-tailed)
t Critical Value (5%)	1.97246	p-value	8.84616e-08	H1 (5%)	Accepted
H1: Mu1 - Mu2 < 0 / Less than (lower-tailed)
t Critical Value (5%)	-1.65287	p-value	1	H1 (5%)	Rejected
H1: Mu1 - Mu2 > 0 / Greater than (upper-tailed)
t Critical Value (5%)	1.65287	p-value	4.42308e-08	H1 (5%)	Accepted

[truncated: 1 more sheets: All data]
