# Supplementary material for: Fundamental Cell Morphologies Examined With Cryo-TEM of the Species in the Novel Five Genera Robustly Correlate With New Classification in Family Mycobacteriaceae
Source: Front Microbiol. 2020 Nov 16;11:562395. doi: 10.3389/fmicb.2020.562395 (PMC7701246; doi:10.3389/fmicb.2020.562395)
Supplement: Supplementary file 10 [file Table_4.XLSX]

## Sheet: Mycobacterium-Mycobacteroides A
Compare Means
Descriptive Statistics
VAR	N	Mean	Std Dev	Variance	Minimum	Maximum
Mycobacterium -AR (1)	814	3.56118	1.63866	2.6852	1.173	15.777
Mycobacteroides -AR (2)	512	3.07048	0.866098	0.750125	1.226	6.215
Means Report
VAR	Mean	95% LCL	95% UCL
Mycobacterium -AR (1)	3.56118	3.44845	3.67392
Mycobacteroides -AR (2)	3.07048	2.99528	3.14568
Mean Difference (1-2)	0.490704	0.336645	0.644763
t-test assuming equal variances (homoscedastic)
Hypothesized Mean Difference	0
Mean Difference	0.490704
Pooled Variance	1.93836
Test Statistic	6.24853
Degrees of Freedom	1324
H1: Mu1 - Mu2 ≠ 0 / Not equal (two-tailed)
t Critical Value (5%)	1.96176	p-value	5.57439e-10	H1 (5%)	Accepted
H1: Mu1 - Mu2 < 0 / Less than (lower-tailed)
t Critical Value (5%)	-1.64601	p-value	1	H1 (5%)	Rejected
H1: Mu1 - Mu2 > 0 / Greater than (upper-tailed)
t Critical Value (5%)	1.64601	p-value	2.7872e-10	H1 (5%)	Accepted

## Sheet: Mycobacterium-Mycolicibacterium
Compare Means
Descriptive Statistics
VAR	N	Mean	Std Dev	Variance	Minimum	Maximum
Mycobacterium -AR (1)	814	3.56118	1.63866	2.6852	1.173	15.777
Mycolicibacterium -AR (2)	297	3.81308	2.30279	5.30283	1.3	14.431
Means Report
VAR	Mean	95% LCL	95% UCL
Mycobacterium -AR (1)	3.56118	3.44845	3.67392
Mycolicibacterium -AR (2)	3.81308	3.55012	4.07605
Mean Difference (1-2)	-0.2519	0.00722149	0.496578
t-test assuming equal variances (homoscedastic)
Hypothesized Mean Difference	0
Mean Difference	-0.2519
Pooled Variance	3.38387
Test Statistic	2.02002
Degrees of Freedom	1109
H1: Mu1 - Mu2 ≠ 0 / Not equal (two-tailed)
t Critical Value (5%)	1.96211	p-value	0.0436219	H1 (5%)	Accepted
H1: Mu1 - Mu2 < 0 / Less than (lower-tailed)
t Critical Value (5%)	-1.64623	p-value	0.978189	H1 (5%)	Rejected
H1: Mu1 - Mu2 > 0 / Greater than (upper-tailed)
t Critical Value (5%)	1.64623	p-value	0.0218109	H1 (5%)	Accepted

## Sheet: Mycobacterium-Mycolicibacter AR
Compare Means
Descriptive Statistics
VAR	N	Mean	Std Dev	Variance	Minimum	Maximum
Mycobacterium -AR (1)	814	3.56118	1.63866	2.6852	1.173	15.777
Mycolicibacter -AR (2)	125	2.80755	1.0116	1.02333	0.982	7.21
Means Report
VAR	Mean	95% LCL	95% UCL
Mycobacterium -AR (1)	3.56118	3.44845	3.67392
Mycolicibacter -AR (2)	2.80755	2.62847	2.98664
Mean Difference (1-2)	0.753632	0.457621	1.04964
t-test assuming equal variances (homoscedastic)
Hypothesized Mean Difference	0
Mean Difference	0.753632
Pooled Variance	2.46528
Test Statistic	4.99644
Degrees of Freedom	937
H1: Mu1 - Mu2 ≠ 0 / Not equal (two-tailed)
t Critical Value (5%)	1.9625	p-value	6.96579e-07	H1 (5%)	Accepted
H1: Mu1 - Mu2 < 0 / Less than (lower-tailed)
t Critical Value (5%)	-1.64648	p-value	1	H1 (5%)	Rejected
H1: Mu1 - Mu2 > 0 / Greater than (upper-tailed)
t Critical Value (5%)	1.64648	p-value	3.48289e-07	H1 (5%)	Accepted

## Sheet: Mycobacterium-Mycolicibacillus 
Compare Means
Descriptive Statistics
VAR	N	Mean	Std Dev	Variance	Minimum	Maximum
Mycobacterium -AR (1)	814	3.56118	1.63866	2.6852	1.173	15.777
Mycolicibacillus -AR (2)	68	2.10671	0.603416	0.364111	1.138	3.79
Means Report
VAR	Mean	95% LCL	95% UCL
Mycobacterium -AR (1)	3.56118	3.44845	3.67392
Mycolicibacillus -AR (2)	2.10671	1.96065	2.25276
Mean Difference (1-2)	1.45448	1.06209	1.84687
t-test assuming equal variances (homoscedastic)
Hypothesized Mean Difference	0
Mean Difference	1.45448
Pooled Variance	2.50848
Test Statistic	7.27502
Degrees of Freedom	880
H1: Mu1 - Mu2 ≠ 0 / Not equal (two-tailed)
t Critical Value (5%)	1.96266	p-value	7.6643e-13	H1 (5%)	Accepted
H1: Mu1 - Mu2 < 0 / Less than (lower-tailed)
t Critical Value (5%)	-1.64659	p-value	1	H1 (5%)	Rejected
H1: Mu1 - Mu2 > 0 / Greater than (upper-tailed)
t Critical Value (5%)	1.64659	p-value	3.83215e-13	H1 (5%)	Accepted

## Sheet: Mycobacteroides-Mycolicibacteri
Compare Means
Descriptive Statistics
VAR	N	Mean	Std Dev	Variance	Minimum	Maximum
Mycobacteroides -AR (1)	512	3.07048	0.866098	0.750125	1.226	6.215
Mycolicibacterium -AR (2)	297	3.81308	2.30279	5.30283	1.3	14.431
Means Report
VAR	Mean	95% LCL	95% UCL
Mycobacteroides -AR (1)	3.07048	2.99528	3.14568
Mycolicibacterium -AR (2)	3.81308	3.55012	4.07605
Mean Difference (1-2)	-0.742604	0.519878	0.965329
t-test assuming equal variances (homoscedastic)
Hypothesized Mean Difference	0
Mean Difference	-0.742604
Pooled Variance	2.42002
Test Statistic	6.54466
Degrees of Freedom	807
H1: Mu1 - Mu2 ≠ 0 / Not equal (two-tailed)
t Critical Value (5%)	1.96291	p-value	1.05931e-10	H1 (5%)	Accepted
H1: Mu1 - Mu2 < 0 / Less than (lower-tailed)
t Critical Value (5%)	-1.64674	p-value	1	H1 (5%)	Rejected
H1: Mu1 - Mu2 > 0 / Greater than (upper-tailed)
t Critical Value (5%)	1.64674	p-value	5.29656e-11	H1 (5%)	Accepted

## Sheet: Mycobacteroides-Mycolicibacter 
Compare Means
Descriptive Statistics
VAR	N	Mean	Std Dev	Variance	Minimum	Maximum
Mycobacteroides -AR (1)	512	3.07048	0.866098	0.750125	1.226	6.215
Mycolicibacter -AR (2)	125	2.80755	1.0116	1.02333	0.982	7.21
Means Report
VAR	Mean	95% LCL	95% UCL
Mycobacteroides -AR (1)	3.07048	2.99528	3.14568
Mycolicibacter -AR (2)	2.80755	2.62847	2.98664
Mean Difference (1-2)	0.262928	0.0873211	0.438536
t-test assuming equal variances (homoscedastic)
Hypothesized Mean Difference	0
Mean Difference	0.262928
Pooled Variance	0.803476
Test Statistic	2.94016
Degrees of Freedom	635
H1: Mu1 - Mu2 ≠ 0 / Not equal (two-tailed)
t Critical Value (5%)	1.96371	p-value	0.00339969	H1 (5%)	Accepted
H1: Mu1 - Mu2 < 0 / Less than (lower-tailed)
t Critical Value (5%)	-1.64726	p-value	0.9983	H1 (5%)	Rejected
H1: Mu1 - Mu2 > 0 / Greater than (upper-tailed)
t Critical Value (5%)	1.64726	p-value	0.00169985	H1 (5%)	Accepted

## Sheet: Mycobacteroides-Mycolicibacillu
Compare Means
Descriptive Statistics
VAR	N	Mean	Std Dev	Variance	Minimum	Maximum
Mycobacteroides -AR (1)	512	3.07048	0.866098	0.750125	1.226	6.215
Mycolicibacillus -AR (2)	68	2.10671	0.603416	0.364111	1.138	3.79
Means Report
VAR	Mean	95% LCL	95% UCL
Mycobacteroides -AR (1)	3.07048	2.99528	3.14568
Mycolicibacillus -AR (2)	2.10671	1.96065	2.25276
Mean Difference (1-2)	0.963775	0.750865	1.17668
t-test assuming equal variances (homoscedastic)
Hypothesized Mean Difference	0
Mean Difference	0.963775
Pooled Variance	0.70538
Test Statistic	8.89077
Degrees of Freedom	578
H1: Mu1 - Mu2 ≠ 0 / Not equal (two-tailed)
t Critical Value (5%)	1.96408	p-value	7.69784e-18	H1 (5%)	Accepted
H1: Mu1 - Mu2 < 0 / Less than (lower-tailed)
t Critical Value (5%)	-1.64749	p-value	1	H1 (5%)	Rejected
H1: Mu1 - Mu2 > 0 / Greater than (upper-tailed)
t Critical Value (5%)	1.64749	p-value	3.84892e-18	H1 (5%)	Accepted

## Sheet: Mycolicibacterium-Mycolicibacte
Compare Means
Descriptive Statistics
VAR	N	Mean	Std Dev	Variance	Minimum	Maximum
Mycolicibacterium -AR (1)	297	3.81308	2.30279	5.30283	1.3	14.431
Mycolicibacter -AR (2)	125	2.80755	1.0116	1.02333	0.982	7.21
Means Report
VAR	Mean	95% LCL	95% UCL
Mycolicibacterium -AR (1)	3.81308	3.55012	4.07605
Mycolicibacter -AR (2)	2.80755	2.62847	2.98664
Mean Difference (1-2)	1.00553	0.58434	1.42672
t-test assuming equal variances (homoscedastic)
Hypothesized Mean Difference	0
Mean Difference	1.00553
Pooled Variance	4.03936
Test Statistic	4.69263
Degrees of Freedom	420
H1: Mu1 - Mu2 ≠ 0 / Not equal (two-tailed)
t Critical Value (5%)	1.96563	p-value	3.65548e-06	H1 (5%)	Accepted
H1: Mu1 - Mu2 < 0 / Less than (lower-tailed)
t Critical Value (5%)	-1.64849	p-value	0.999998	H1 (5%)	Rejected
H1: Mu1 - Mu2 > 0 / Greater than (upper-tailed)
t Critical Value (5%)	1.64849	p-value	1.82774e-06	H1 (5%)	Accepted

## Sheet: Mycolicibacterium-Mycolicibacil
Compare Means
Descriptive Statistics
VAR	N	Mean	Std Dev	Variance	Minimum	Maximum
Mycolicibacterium -AR (1)	297	3.81308	2.30279	5.30283	1.3	14.431
Mycolicibacillus -AR (2)	68	2.10671	0.603416	0.364111	1.138	3.79
Means Report
VAR	Mean	95% LCL	95% UCL
Mycolicibacterium -AR (1)	3.81308	3.55012	4.07605
Mycolicibacillus -AR (2)	2.10671	1.96065	2.25276
Mean Difference (1-2)	1.70638	1.15238	2.26038
t-test assuming equal variances (homoscedastic)
Hypothesized Mean Difference	0
Mean Difference	1.70638
Pooled Variance	4.39128
Test Statistic	6.05712
Degrees of Freedom	363
H1: Mu1 - Mu2 ≠ 0 / Not equal (two-tailed)
t Critical Value (5%)	1.96652	p-value	3.46537e-09	H1 (5%)	Accepted
H1: Mu1 - Mu2 < 0 / Less than (lower-tailed)
t Critical Value (5%)	-1.64906	p-value	1	H1 (5%)	Rejected
H1: Mu1 - Mu2 > 0 / Greater than (upper-tailed)
t Critical Value (5%)	1.64906	p-value	1.73268e-09	H1 (5%)	Accepted

## Sheet: Mycolicibacter-Mycolicibacillus
Compare Means
Descriptive Statistics
VAR	N	Mean	Std Dev	Variance	Minimum	Maximum
Mycolicibacter -AR (1)	125	2.80755	1.0116	1.02333	0.982	7.21
Mycolicibacillus -AR (2)	68	2.10671	0.603416	0.364111	1.138	3.79
Means Report
VAR	Mean	95% LCL	95% UCL
Mycolicibacter -AR (1)	2.80755	2.62847	2.98664
Mycolicibacillus -AR (2)	2.10671	1.96065	2.25276
Mean Difference (1-2)	0.700846	0.436323	0.965369
t-test assuming equal variances (homoscedastic)
Hypothesized Mean Difference	0
Mean Difference	0.700846
Pooled Variance	0.792086
Test Statistic	5.22597
Degrees of Freedom	191
H1: Mu1 - Mu2 ≠ 0 / Not equal (two-tailed)
t Critical Value (5%)	1.97246	p-value	4.51543e-07	H1 (5%)	Accepted
H1: Mu1 - Mu2 < 0 / Less than (lower-tailed)
t Critical Value (5%)	-1.65287	p-value	1	H1 (5%)	Rejected
H1: Mu1 - Mu2 > 0 / Greater than (upper-tailed)
t Critical Value (5%)	1.65287	p-value	2.25771e-07	H1 (5%)	Accepted

[truncated: 1 more sheets: All data]
