# Supplementary material for: Fundamental Cell Morphologies Examined With Cryo-TEM of the Species in the Novel Five Genera Robustly Correlate With New Classification in Family Mycobacteriaceae
Source: Front Microbiol. 2020 Nov 16;11:562395. doi: 10.3389/fmicb.2020.562395 (PMC7701246; doi:10.3389/fmicb.2020.562395)
Supplement: Supplementary file 11 [file Table_5.XLSX]

## Sheet: Rv-microti
Compare Means
Descriptive Statistics
VAR	N	Mean	Std Dev	Variance	Minimum	Maximum
Mycobacterium Rv -Length (1)	14	2.64507	0.743783	0.553213	1.428	3.849
microti-Length (2)	28	3.56061	0.978226	0.956926	1.012	6.016
Means Report
VAR	Mean	95% LCL	95% UCL
Mycobacterium -Length (1)	2.64507	2.21562	3.07452
microti-Length (2)	3.56061	3.18129	3.93992
Mean Difference (1-2)	-0.915536	0.314389	1.51668
t-test assuming equal variances (homoscedastic)
Hypothesized Mean Difference	0
Mean Difference	-0.915536
Pooled Variance	0.825719
Test Statistic	3.07806
Degrees of Freedom	40
H1: Mu1 - Mu2 ≠ 0 / Not equal (two-tailed)
t Critical Value (5%)	2.02108	p-value	0.00375354	H1 (5%)	Accepted
H1: Mu1 - Mu2 < 0 / Less than (lower-tailed)
t Critical Value (5%)	-1.68385	p-value	0.998123	H1 (5%)	Rejected
H1: Mu1 - Mu2 > 0 / Greater than (upper-tailed)
t Critical Value (5%)	1.68385	p-value	0.00187677	H1 (5%)	Accepted

## Sheet: CDC1551-microti
Compare Means
Descriptive Statistics
VAR	N	Mean	Std Dev	Variance	Minimum	Maximum
CDC1551-Length (1)	29	2.75093	0.643283	0.413813	1.657	4.64
microti-Length (2)	28	3.56061	0.978226	0.956926	1.012	6.016
Means Report
VAR	Mean	95% LCL	95% UCL
CDC1551-Length (1)	2.75093	2.50624	2.99562
microti-Length (2)	3.56061	3.18129	3.93992
Mean Difference (1-2)	-0.809676	0.371691	1.24766
t-test assuming equal variances (homoscedastic)
Hypothesized Mean Difference	0
Mean Difference	-0.809676
Pooled Variance	0.680432
Test Statistic	3.70476
Degrees of Freedom	55
H1: Mu1 - Mu2 ≠ 0 / Not equal (two-tailed)
t Critical Value (5%)	2.00404	p-value	0.000492395	H1 (5%)	Accepted
H1: Mu1 - Mu2 < 0 / Less than (lower-tailed)
t Critical Value (5%)	-1.67303	p-value	0.999754	H1 (5%)	Rejected
H1: Mu1 - Mu2 > 0 / Greater than (upper-tailed)
t Critical Value (5%)	1.67303	p-value	0.000246197	H1 (5%)	Accepted

## Sheet: africanum-microti
Compare Means
Descriptive Statistics
VAR	N	Mean	Std Dev	Variance	Minimum	Maximum
africanum-Length (1)	63	2.84451	0.667631	0.445731	1.682	4.48
microti-Length (2)	28	3.56061	0.978226	0.956926	1.012	6.016
Means Report
VAR	Mean	95% LCL	95% UCL
africanum-Length (1)	2.84451	2.67637	3.01265
microti-Length (2)	3.56061	3.18129	3.93992
Mean Difference (1-2)	-0.716099	0.366288	1.06591
t-test assuming equal variances (homoscedastic)
Hypothesized Mean Difference	0
Mean Difference	-0.716099
Pooled Variance	0.600812
Test Statistic	4.06754
Degrees of Freedom	89
H1: Mu1 - Mu2 ≠ 0 / Not equal (two-tailed)
t Critical Value (5%)	1.98698	p-value	0.000102465	H1 (5%)	Accepted
H1: Mu1 - Mu2 < 0 / Less than (lower-tailed)
t Critical Value (5%)	-1.66216	p-value	0.999949	H1 (5%)	Rejected
H1: Mu1 - Mu2 > 0 / Greater than (upper-tailed)
t Critical Value (5%)	1.66216	p-value	5.12327e-05	H1 (5%)	Accepted

## Sheet: bovis-microti
Compare Means
Descriptive Statistics
VAR	N	Mean	Std Dev	Variance	Minimum	Maximum
bovis-Length (1)	134	2.28455	0.552269	0.305002	1.315	3.996
microti-Length (2)	28	3.56061	0.978226	0.956926	1.012	6.016
Means Report
VAR	Mean	95% LCL	95% UCL
bovis-Length (1)	2.28455	2.19019	2.37892
microti-Length (2)	3.56061	3.18129	3.93992
Mean Difference (1-2)	-1.27605	1.01169	1.54042
t-test assuming equal variances (homoscedastic)
Hypothesized Mean Difference	0
Mean Difference	-1.27605
Pooled Variance	0.415014
Test Statistic	9.53261
Degrees of Freedom	160
H1: Mu1 - Mu2 ≠ 0 / Not equal (two-tailed)
t Critical Value (5%)	1.9749	p-value	2.4503e-17	H1 (5%)	Accepted
H1: Mu1 - Mu2 < 0 / Less than (lower-tailed)
t Critical Value (5%)	-1.65443	p-value	1	H1 (5%)	Rejected
H1: Mu1 - Mu2 > 0 / Greater than (upper-tailed)
t Critical Value (5%)	1.65443	p-value	1.22515e-17	H1 (5%)	Accepted

## Sheet: Rv-CDC1551
Compare Means
Descriptive Statistics
VAR	N	Mean	Std Dev	Variance	Minimum	Maximum
Mycobacterium -Length (1)	14	2.64507	0.743783	0.553213	1.428	3.849
CDC1551-Length (2)	29	2.75093	0.643283	0.413813	1.657	4.64
Means Report
VAR	Mean	95% LCL	95% UCL
Mycobacterium -Length (1)	2.64507	2.21562	3.07452
CDC1551-Length (2)	2.75093	2.50624	2.99562
Mean Difference (1-2)	-0.10586	-0.338938	0.550657
t-test assuming equal variances (homoscedastic)
Hypothesized Mean Difference	0
Mean Difference	-0.10586
Pooled Variance	0.458013
Test Statistic	0.48064
Degrees of Freedom	41
H1: Mu1 - Mu2 ≠ 0 / Not equal (two-tailed)
t Critical Value (5%)	2.01954	p-value	0.633327	H1 (5%)	Rejected
H1: Mu1 - Mu2 < 0 / Less than (lower-tailed)
t Critical Value (5%)	-1.68288	p-value	0.683337	H1 (5%)	Rejected
H1: Mu1 - Mu2 > 0 / Greater than (upper-tailed)
t Critical Value (5%)	1.68288	p-value	0.316663	H1 (5%)	Rejected

## Sheet: Rv-africanum
Compare Means
Descriptive Statistics
VAR	N	Mean	Std Dev	Variance	Minimum	Maximum
Mycobacterium -Length (1)	14	2.64507	0.743783	0.553213	1.428	3.849
africanum-Length (2)	63	2.84451	0.667631	0.445731	1.682	4.48
Means Report
VAR	Mean	95% LCL	95% UCL
Mycobacterium -Length (1)	2.64507	2.21562	3.07452
africanum-Length (2)	2.84451	2.67637	3.01265
Mean Difference (1-2)	-0.199437	-0.201661	0.600535
t-test assuming equal variances (homoscedastic)
Hypothesized Mean Difference	0
Mean Difference	-0.199437
Pooled Variance	0.464361
Test Statistic	0.990526
Degrees of Freedom	75
H1: Mu1 - Mu2 ≠ 0 / Not equal (two-tailed)
t Critical Value (5%)	1.9921	p-value	0.325102	H1 (5%)	Rejected
H1: Mu1 - Mu2 < 0 / Less than (lower-tailed)
t Critical Value (5%)	-1.66543	p-value	0.837449	H1 (5%)	Rejected
H1: Mu1 - Mu2 > 0 / Greater than (upper-tailed)
t Critical Value (5%)	1.66543	p-value	0.162551	H1 (5%)	Rejected

## Sheet: Rv-bovis
Compare Means
Descriptive Statistics
VAR	N	Mean	Std Dev	Variance	Minimum	Maximum
Mycobacterium -Length (1)	14	2.64507	0.743783	0.553213	1.428	3.849
bovis-Length (2)	134	2.28455	0.552269	0.305002	1.315	3.996
Means Report
VAR	Mean	95% LCL	95% UCL
Mycobacterium -Length (1)	2.64507	2.21562	3.07452
bovis-Length (2)	2.28455	2.19019	2.37892
Mean Difference (1-2)	0.360519	0.0430371	0.678001
t-test assuming equal variances (homoscedastic)
Hypothesized Mean Difference	0
Mean Difference	0.360519
Pooled Variance	0.327103
Test Statistic	2.24425
Degrees of Freedom	146
H1: Mu1 - Mu2 ≠ 0 / Not equal (two-tailed)
t Critical Value (5%)	1.97635	p-value	0.0263201	H1 (5%)	Accepted
H1: Mu1 - Mu2 < 0 / Less than (lower-tailed)
t Critical Value (5%)	-1.65536	p-value	0.98684	H1 (5%)	Rejected
H1: Mu1 - Mu2 > 0 / Greater than (upper-tailed)
t Critical Value (5%)	1.65536	p-value	0.0131601	H1 (5%)	Accepted

## Sheet: CDC1551-africanum
Compare Means
Descriptive Statistics
VAR	N	Mean	Std Dev	Variance	Minimum	Maximum
CDC1551-Length (1)	29	2.75093	0.643283	0.413813	1.657	4.64
africanum-Length (2)	63	2.84451	0.667631	0.445731	1.682	4.48
Means Report
VAR	Mean	95% LCL	95% UCL
CDC1551-Length (1)	2.75093	2.50624	2.99562
africanum-Length (2)	2.84451	2.67637	3.01265
Mean Difference (1-2)	-0.0935769	-0.200726	0.38788
t-test assuming equal variances (homoscedastic)
Hypothesized Mean Difference	0
Mean Difference	-0.0935769
Pooled Variance	0.435801
Test Statistic	0.631684
Degrees of Freedom	90
H1: Mu1 - Mu2 ≠ 0 / Not equal (two-tailed)
t Critical Value (5%)	1.98667	p-value	0.529194	H1 (5%)	Rejected
H1: Mu1 - Mu2 < 0 / Less than (lower-tailed)
t Critical Value (5%)	-1.66196	p-value	0.735403	H1 (5%)	Rejected
H1: Mu1 - Mu2 > 0 / Greater than (upper-tailed)
t Critical Value (5%)	1.66196	p-value	0.264597	H1 (5%)	Rejected

## Sheet: CDC1551-bovis
Compare Means
Descriptive Statistics
VAR	N	Mean	Std Dev	Variance	Minimum	Maximum
CDC1551-Length (1)	29	2.75093	0.643283	0.413813	1.657	4.64
bovis-Length (2)	134	2.28455	0.552269	0.305002	1.315	3.996
Means Report
VAR	Mean	95% LCL	95% UCL
CDC1551-Length (1)	2.75093	2.50624	2.99562
bovis-Length (2)	2.28455	2.19019	2.37892
Mean Difference (1-2)	0.466379	0.236187	0.696571
t-test assuming equal variances (homoscedastic)
Hypothesized Mean Difference	0
Mean Difference	0.466379
Pooled Variance	0.323925
Test Statistic	4.00105
Degrees of Freedom	161
H1: Mu1 - Mu2 ≠ 0 / Not equal (two-tailed)
t Critical Value (5%)	1.97481	p-value	9.59535e-05	H1 (5%)	Accepted
H1: Mu1 - Mu2 < 0 / Less than (lower-tailed)
t Critical Value (5%)	-1.65437	p-value	0.999952	H1 (5%)	Rejected
H1: Mu1 - Mu2 > 0 / Greater than (upper-tailed)
t Critical Value (5%)	1.65437	p-value	4.79768e-05	H1 (5%)	Accepted

## Sheet: africanum-bovis
Compare Means
Descriptive Statistics
VAR	N	Mean	Std Dev	Variance	Minimum	Maximum
africanum-Length (1)	63	2.84451	0.667631	0.445731	1.682	4.48
bovis-Length (2)	134	2.28455	0.552269	0.305002	1.315	3.996
Means Report
VAR	Mean	95% LCL	95% UCL
africanum-Length (1)	2.84451	2.67637	3.01265
bovis-Length (2)	2.28455	2.19019	2.37892
Mean Difference (1-2)	0.559956	0.381784	0.738127
t-test assuming equal variances (homoscedastic)
Hypothesized Mean Difference	0
Mean Difference	0.559956
Pooled Variance	0.349746
Test Statistic	6.19822
Degrees of Freedom	195
H1: Mu1 - Mu2 ≠ 0 / Not equal (two-tailed)
t Critical Value (5%)	1.9722	p-value	3.33357e-09	H1 (5%)	Accepted
H1: Mu1 - Mu2 < 0 / Less than (lower-tailed)
t Critical Value (5%)	-1.65271	p-value	1	H1 (5%)	Rejected
H1: Mu1 - Mu2 > 0 / Greater than (upper-tailed)
t Critical Value (5%)	1.65271	p-value	1.66678e-09	H1 (5%)	Accepted

[truncated: 41 more sheets: Diameter Rv-CDC, Diameter Rv-africanum, Diameter Rv-bovis, Diameter Rv-microti, Diameter CDC-africanum, Diameter CDC-bovis, Diameter CDC-microrti, Diameter africanum-bovis, Diameter africanum-microti, Diameter bovis-microti, Peri Rv-CDC, Peri Rv-africanum, Peri Rv-bovis, Peri Rv-microti, Peri CDC-africanum, Peri CDC-bovis, Peri CDC-microti, Peri africanum-bovis, Peri africamum-microti, Peri bovis-microti …]
